# Supplementary material for: Investigation of Surface–Liquid Interaction Relationships in Attapulgite Loaded Wet-Spun Polyurethane Composite Fibers Using Multivariate Analysis
Source: Polymers (Basel). 2026 Jul 20;18(14):1776. doi: 10.3390/polym18141776 (PMC13418589; doi:10.3390/polym18141776)
Supplement: Supplementary file 1 [file polymers-18-01776-s001.zip]

Archive with 1 entries (1 files):
- polymers-4386559-supplementary.pdf
